# Supplementary material for: Silicon Hybrid EPDM Composite with High Thermal Protection Performance
Source: Polymers (Basel). 2024 Mar 4;16(5):695. doi: 10.3390/polym16050695 (PMC10933853; doi:10.3390/polym16050695)
Supplement: Supplementary file 1 [file polymers-16-00695-s001.zip]

Archive with 1 entries (1 files):
- polymers-2888021-supplementary.pdf
